# Supplementary material for: Relationship Between Occupational Characteristics and Telomere Length in Female Nurses Aged 20–39 Years: A Cross-Sectional Study
Source: Healthcare (Basel). 2026 Jun 11;14(12):1657. doi: 10.3390/healthcare14121657 (PMC13300521; doi:10.3390/healthcare14121657)
Supplement: Supplementary file 1 [file healthcare-14-01657-s001.zip]

Archive with 1 entries (1 files):
- healthcare-4269337-supplementary.pdf
